# Supplementary material for: Exploring the Expression of CD73 in Lung Adenocarcinoma with EGFR Genomic Alterations
Source: Cancers (Basel). 2025 Mar 20;17(6):1034. doi: 10.3390/cancers17061034 (PMC11941413; doi:10.3390/cancers17061034)
Supplement: Supplementary file 1 [file cancers-17-01034-s001.zip]

Archive with 10 entries (10 files):
- Figure S1.pptx
- Figure S2.pdf
- Figure S3.pptx
- Figure S4.pptx
- Figure S5.pptx
- Figure S6a-S6b.pptx
- Figure S7.pptx
- Table S1- EGFRamp and characteristics.pdf
- Table S2. Cohort treated with ITK clinicopathological data.pdf
- Thumbs.db
